# Supplementary material for: Early IgE Production Is Linked with Extrafollicular B- and T-Cell Activation in Low-Dose Allergy Model
Source: Vaccines (Basel). 2022 Jun 17;10(6):969. doi: 10.3390/vaccines10060969 (PMC9231339; doi:10.3390/vaccines10060969)
Supplement: Supplementary file 1 [file vaccines-10-00969-s001.zip]

Archive with 3 entries (3 files):
- Figure S1 19-05-22 Chudakov DB.pdf
- Figure S2 01-06-22 Chudakov DB.pdf
- file S1.xlsx
