# Supplementary material for: Early IgE Production Is Linked with Extrafollicular B- and T-Cell Activation in Low-Dose Allergy Model
Source: Vaccines (Basel). 2022 Jun 17;10(6):969. doi: 10.3390/vaccines10060969 (PMC9231339; doi:10.3390/vaccines10060969)
Supplement: Supplementary file 1 [file vaccines-10-00969-s001.zip › file S1.xlsx]

## Sheet: Figure 1 n
		Figure 1A											Figure 1B											Figure 1C
		Group	Day	IgE Titres*10-3					mean	SD			Group	Day	IgG1 Titres*10-3					mean	SD			Group	Day	minus dT, 45 minutes					mean	SD
		0 ng	0	0.017	0.024	0.045	0.01	0.01	0.0212	0.00648014			0 ng	0	1.552	0.1	0.11	1.939	1.082	0.9566	0.41727			0 ng	0	-0.2	0	-0.2	-0.2	0.6	0	0.173205
			7	0.01	0.015	0.012	0.011		0.012	0.000964396				7	0.191	0.1	0.11	0.12		0.13025	0.0206574				7	0.3	-0.3	0	0.1		0.025	0.125
			14	0.015	0.02	0.01	0.012		0.01425	0.00194166				14	0.387	0.498	1.725	0.193		0.70075	0.347184				14	0.7	-0.1	-0.1	-0.4		0.025	0.23585
			21	0.01	0.013	0.016	0.01		0.01225	0.00128227				21	0.1	0.11	0.12	0.13		0.115	0.00645497				21	0.2	0.1	-0.1	0.1		0.075	0.0629153
			28	0.099	0.011	0.014	0.01		0.0335	0.0195088				28	0.179	0.158	1.415	0.35		0.5255	0.299601				28	0	-0.3	-0.1	-0.3		-0.175	0.075
		100 ng W	0	0.017	0.024	0.045	0.01	0.01	0.0212	0.00648014			100 ng W	0	1.552	0.1	0.1	1.939	1.082	0.9546	0.418542			100 ng W	0	-0.2	0	-0.2	-0.2	0.6	0	0.173205
			7	0.01	0.027	0.01	0.027		0.0185	0.00438168				7	0.1	0.11	0.12	0.1		0.1075	0.00478714				7	-0.6	-0.2	-0.5	-0.1		-0.35	0.119024
			14	0.1	0.023	0.123	0.153		0.09975	0.0248116				14	0.503	47.08	12.03	2.059		15.418	10.8585				14	-0.1	-0.5	0.4	0.6		0.1	0.248328
			21	0.289	0.495	0.017	1.685		0.6215	0.328361				21	2.985	4.554	2.164	50.21		14.9782	11.7544				21	1.2	1.3	1.3	1.3		1.275	0.025
			28	0.767	0.292	1.441	0.471		0.74275	0.22546				28	8.604	62.61	14.77	11.27		24.3135	12.8278				28	0.9	1.6	1.5	1		1.25	0.175594
		10 ug W	0	0.017	0.024	0.045	0.01	0.01	0.0212	0.00648014			10 ug W	0	1.552	0.1	0.1	1.939	1.082	0.9546	0.418542			10 ug W	0	-0.2	0	-0.2	-0.2	0.6	0	0.173205
			7	0.015	0.017	0.017	0.01		0.01475	0.00147502				7	0.1	0.1	2.078	1.631		0.97725	0.514634				7	0.1	-0.4	0	0		-0.075	0.110868
			14	0.444	0.095	0.075	0.133		0.18675	0.077312				14	67.61	5.7	16.99	2.702		23.2505	15.103				14	4.9	1.3	5.1	1.1		3.1	1.09848
			21	0.01	0.115	0.155	0.198		0.1195	0.0359303				21	1622	924.7	236.7	750.7		883.525	286.22				21	1.4	3.9	4	4.1		3.35	0.651281
			28	1.323	0.699	0.066	0.353		0.61025	0.24155				28	126.5	488.1	521	275.7		352.825	92.9845				28	3	1.6	1.7	4		2.575	0.572094
													Figure 7B											Figure 7C
		Group	Day	IgE Titres*10-3					mean	SD			Group	Day	IgG1 Titres*10-3					mean	SD			Group	Day	minus dT, 45 minutes					mean	SD
		0 ng	0	0.017	0.024	0.045	0.01	0.01	0.0212	0.00648014			0 ng	0	1.552	0.1	0.11	1.939	1.082	0.9566	0.41727			0 ng	0	-0.2	0	-0.2	-0.2	0.6	0	0.173205
			7	0.01	0.015	0.012	0.011		0.012	0.000964396				7	0.191	0.1	0.11	0.12		0.13025	0.0206574				7	0.3	-0.3	0	0.1		0.025	0.125
			14	0.015	0.02	0.01	0.012		0.01425	0.00194166				14	0.387	0.498	1.725	0.193		0.70075	0.347184				14	0.7	-0.1	-0.1	-0.4		0.025	0.23585
			21	0.01	0.013	0.016	0.01		0.01225	0.00128227				21	0.1	0.11	0.12	0.13		0.115	0.00645497				21	0.2	0.1	-0.1	0.1		0.075	0.0629153
			28	0.099	0.011	0.014	0.01		0.0335	0.0195088				28	0.179	0.158	1.415	0.35		0.5255	0.299601				28	0	-0.3	-0.1	-0.3		-0.175	0.075
		100 ng i.p.	0	0.017	0.024	0.045	0.01	0.01	0.0212	0.00648014			100 ng i.p.	0	1.552	0.1	0.1	1.939	1.082	0.9546	0.418542			100 ng i.p.	0	-0.2	0	-0.2	-0.2	0.6	0	0.173205
			7	0.01	0.015	0.013	0.02		0.0145	0.00187642				7	0.395	0.42	0.579	0.1		0.3735	0.099857				7	0.1	0.2	0.1	0		0.1	0.0408248
			14	0.01	0.012	0.014	0.04		0.019	0.00629237				14	1.05	0.488	0.1	0.347		0.49625	0.201245				14	0.4	0.4	0.2	-0.7		0.075	0.262599
			21	0.01	0.02	0.036	0.015		0.02025	0.00502934				21	0.1	2.816	2.186	11.09		4.048	2.41801				21	0	0.5	-0.4	1.3		0.35	0.366288
			28	0.09	0.017	0.145	0.12		0.093	0.0247463				28	1.883	2.666	2.701	3.306		2.639	0.29169				28	0.5	1.8	-0.2	0.3		0.6	0.426224
		Figure 1G				Figure 1H
		Mice immunized by low antigen dose				Mice immunized by highantigen dose
		Mouse number	OVA specific IgE titres*10-3	minus dT		Mouse number	OVA specific IgE titres*10-3	minus dT
		01-21	0.027	-0.6		10-30	0.017	0.1		матрица положений маркеров
		01-30	0.01	-0.2		10-31	0.015	-0.4		0.4	0.5	0.6
		01-31	0.027	-0.5		10-12	0.017	0		1.4	1.5	1.6
		01-20	0.01	-0.1		10-32	0.01	0		2.4	2.5	2.6
		02-20	0.022	0.1		10-00	4.447	5		3.4	3.5	3.6
		02-11	0.01	0.2		10-41	0.09	5		4.4	4.5	4.6
		02-01	0.018	0.3		10-10	0.088	5
		02-10	0.029	0.4		10-42	0.133	5
		01-22	0.1	-0.1		10-22	0.01	4
		01-02	0.023	-0.5		10-11	0.01	4
		01-40	0.127	0.5		10-01	1.323	3
		01-01	0.153	0.7		10-21	0.699	1.6
		02-32	0.066	1.1		10-43	0.066	1.8
		02-00	0.478	1.1		10-40	0.353	4
		02-22	0.01	1.3		Rho (-dT)	0.439
		02-40	0.026	1.2		p (Rho)	0.115
		01-42	0.289	1.2
		01-10	0.495	1.3
		01-11	0.017	1.3
		01-12	1.685	1.3
		02-41	1.875	1.3
		02-20	1.351	1.2
		02-42	0.416	0.9
		02-30	1.561	1.1
		01-32	0.767	1
		01-43	0.292	2.1
		01-41	1.441	1.7
		01-00	0.471	1.1
		02-43	1.78	0.8
		02-14	0.759	0.9
		02-42	2.289	1.5
		02-02	3.467	1.2
		Rho (-dT)	0.536
		p (Rho)	0.0016

## Sheet: Figure 2 n
		germline ε rel. expression to control group mean in withers												Circular µ-ε rel. expression to control group mean in withers												Circular γ1-ε rel. expression to control group mean in withers
	Day and Ag dose	Intact mice		7 d 100 ng	14 d 100 ng	21 d 100 ng	28 d 100 ng	7 d 10 ug	14 d 10 ug	21 d 10 ug	28 d 10 ug		Day and Ag dose	Intact mice		7 d 100 ng	14 d 100 ng	21 d 100 ng	28 d 100 ng	7 d 10 ug	14 d 10 ug	21 d 10 ug	28 d 10 ug		Day and Ag dose	Intact mice		7 d 100 ng	14 d 100 ng	21 d 100 ng	28 d 100 ng	7 d 10 ug	14 d 10 ug	21 d 10 ug	28 d 10 ug
	Individual data	0.00332015	0.246482	0.676136	0.0306505	0.261731	20.5629	0.254503	0.674302	0.115729	0.240273		Individual data	5.78716	0.0268838	1.7331	4.4791	21.0897	1.15826	0.030077	0.3133	0.950662	0.284249		Individual data	0.111965	0.00210096	0.553413	1.68326	5.2644	3.47229	0.0326484	0.423992	16.5622	6.81709
		3.31377	0.0106285	23.8656	0.00421741	16.8584	5.30582	0.919407	0.603377	0.902385	0.897599			0.333928	1.24598	0.0602449	1.0074	1.4283	1.5157	0.00249679	0.320504	0.78796	2.05158			2.77919	0.0403263	0.00803845	0.320938	0.0669036	13.1636	0.0376055	1.15631	7.27852	2.71883
		0.414215	0.970956	0.0902131	0.484656	32.177	11.4102	17.1736	0.795888	0.278636	6.10891			0.0242245	0.423918	0.583651	0.117844	2.65956	19.9267	0.253606	1.71981	0.840771	0.23007			6.32929	0.00695559	0.614618	1.41312	0.249156	4.2382	0.0598802	0.802179	12.4905	2.06936
		0.0207574	0.552224	1.32847	0.097751	3.17769	46.5009	11.9866	0.153221	0.689819	1.28596			0.0368631	0.573391	0.0991962	4.27292	4.35999	1.26889	0.553684	10.3637	9.65314	0.375816			0.0150428	1.05541	1.41284	2.53739	5.08875	12.3393	0.00648385	0.701646	33.4398	5.94896
		0.128913	0.255827	11.0571	1.22194	24.3662	0.738092	7.51286	5.20471	0.10752	0.210581			0.207056	0.207608	0.088389	5.46278	7.7684	20.624	0.567361	18.179	1.39432	0.424267			0.0615487	0.0194494	0.0437318	0.255885	0.0909709	9.14058	0.30729	0.425765	9.00663	0.999464
		6.07505	0.00785799	2.93663	0.188243	0.139008	24.0264	7.30285	0.909237	0.291883	11.2672			2.37587	0.757112	0.145002	0.190315	54.5071	20.9798	0.149698	9.19233	6.00872	0.952225			1.5765	0.00221652	0.108674	0.65644	0.32082	15.7236	0.00933439	0.623044	24.4501	0.635945
	mean	1		6.65902	0.33791	12.83	18.0907	7.52498	1.39012	0.397662	3.33509		mean	1		0.451597	2.58839	15.3022	10.9122	0.259487	6.68144	3.27259	0.7197		mean	1		0.456886	1.14451	1.84683	9.67959	0.0755405	0.688823	17.2046	3.19827
	SD	0.753119		3.81419	0.190475	5.58395	6.72585	2.64234	0.77005	0.132779	1.82621		SD	0.673726		0.268455	0.983469	8.36353	4.29392	0.101975	2.9302	1.5185	0.286463		SD	0.772494		0.219155	0.365467	1.0537	2.03404	0.0470306	0.111813	4.09975	1.05756
		germline ε rel. expression to control group mean in LNs												Circular µ-ε rel. expression to control group mean in LNs												Circular γ1-ε rel. expression to control group mean in LNs
	Day and Ag dose	Intact mice		7 d 100 ng	14 d 100 ng	21 d 100 ng	28 d 100 ng	7 d 10 ug	14 d 10 ug	21 d 10 ug	28 d 10 ug		Day and Ag dose	Intact mice		7 d 100 ng	14 d 100 ng	21 d 100 ng	28 d 100 ng	7 d 10 ug	14 d 10 ug	21 d 10 ug	28 d 10 ug		Day and Ag dose	Intact mice		7 d 100 ng	14 d 100 ng	21 d 100 ng	28 d 100 ng	7 d 10 ug	14 d 10 ug	21 d 10 ug	28 d 10 ug
	Individual data	0.76226	0.306375	1.60219	8.0077	0.858223	98.3727	0.0444331	0.142654	0.00726038	17.248		Individual data	1.3436	0.483389	0.0208101	0.631582	37.3762	0.005111	0.0795024	15.1787	0.309007	3.5844		Individual data	0.586415	0.675989	0.0869607	0.0566974	0.0194699	0.956902	0.315234	0.805764	0.0643867	15.2959
		0.404082	6.66425	0.0212288	3.32383	0.0793983	5.9082	0.0119551	0.460124	1.02818	3.91465			0.495775	0.633639	1.09675	0.363785	1.77548	0.112119	0.0222972	41.5322	0.341875	0.0405096			5.73359	0.051348	0.0155535	0.0217105	0.0704122	1.33303	0.250639	0.0256974	0.0712353	0.978149
		0.0372757	0.384341	0.00703148	0.306481	0.0302526	14.0938	0.214586	1.85453	0.67712	0.38986			0.0804444	0.254679	0.282347	0.190052	10.6638	0.0798571	1.71824	24.6656	0.0771629	0.584806			0.248486	0.08133	1.224	0.0387363	0.0148751	5.23952	0.0805637	0.994039	0.0643126	2.54725
		0.0967736	1.14457	1.03201	1.24482	0.0244473	3.79154	0.258377	1.43591	1.35479	2.8194			1.11025	0.633639	0.0935202	4.32853	2.62492	0.0191847	1.06341	4.70452	0.219403	0.0366197			3.52962	0.0944415	0.0267057	0.019243	0.177758	2.87221	0.141811	0.0235933	2.79132	2.5003
		0.020869	0.00925647	0.838874	0.053704	1.57119	3.9737	0.639635	0.194119	0.00203172	0.656261			0.25695	1.18979	0.0217914	0.21092	4.07602	0.183058	0.029398	0.0396024	0.00703868	0.0340954			0.141055	0.435447	0.0809384	0.0172489	0.0489847	6.76423	0.501805	0.0211211	0.0468101	2.32795
		1.58794	0.58201	0.0121211	0.179259	3.26936	12.6061	0.0707308	0.0420296	0.0133596	0.616563			5.27999	0.23786	0.161214	1.19209	0.0662135	0.0984929	0.203613	0.934418	0.691772	0.128132			0.293252	0.129035	0.0429971	0.0397427	0.0374882	22.3587	0.128519	0.498435	0.947807	0.20851
	mean	1		0.585577	2.18597	0.972145	23.1243	0.20662	0.688227	0.51379	4.27412		mean	1		0.279406	1.15283	9.43044	0.0829704	0.51941	14.5092	0.274377	0.734761		mean	1		0.246192	0.0322298	0.061498	6.58743	0.236429	0.394775	0.664312	3.97634
	SD	0.754422		0.275565	1.267	0.523701	15.1531	0.0953582	0.312488	0.242674	2.65852		SD	0.574708		0.168273	0.652935	5.78314	0.026608	0.289399	6.64095	0.0988664	0.5764		SD	0.723111		0.195869	0.00632635	0.0246721	3.28411	0.0636859	0.178138	0.449258	2.2963
		germline epsilon rel. to intact i.p. fat												Circular mu-epsilon rel. to intact i.p. fat												Circular gamma1-epsilon rel. to intact i.p. fat
	groups	Intact		100ng 7d	100ng 14d	100ng 21d	100ng 28d						groups	Intact		10ng 7d	100ng 14d	100ng 21d	100ng 28d						groups	Intact		10ng 7d	100ng 14d	100ng 21d	100ng 28d
		0.214218	1.56846	1.41755	0.816791	37.0763	0.417502							1.833	0.0215985	4.98771	0.0898101	8.15344	1.469							1.32629	1.6042	1.09706	0.079016	7.1735	2.58489
		0.728288	0.392861	0.0331225	3.78947	4.17205	0.573781							0.659917	1.29236	3.58955	0.493111	9.83261	84.5941							0.116509	0.147958	0.971571	2.02281	1.78793	56.8395
		0.375107	1.60214	3.0968	0.295827	64.8887	0.0721948							0.114641	1.4093	7.80716	0.0325276	5.46167	1.01609							0.145151	2.27406	0.0268314	1.56063	2.79449	0.893964
		3.9116	0.237184	1.22502	0.351092	1.30277	3.06182							0.215049	0.417273	0.103018	0.37452	20.7122	58.6552							0.0473008	2.18079	0.474033	2.52851	2.53239	62.0551
		0.420143	2.05543	2.31023	1.3132	2.46966	2.80902							1.48467	0.890186	0.0158763	0.0260726	63.4609	4.40826							1.07768	1.46849	14.3034	1.69371	1.01814	1.31966
		0.0647762	0.429792	4.04777	0.0510495	26.3255	11.0458							3.6467	0.0153073	1.43346	0.0625664	3.48472	4.85815							0.045176	1.56639	0.0394117	3.86327	3.64282	0.267141
	mean	1	0	2.02175	1.1029	22.7058	2.99669						mean	1	0	2.98946	0.179768	18.5176	25.8335						mean	1	0	2.81872	1.95799	3.15821	20.66
	SD	0.498624	0	0.637841	0.617976	11.2614	1.8422						SD	0.463839	0	1.36493	0.0896066	10.1427	16.1946						SD	0.381196	0	2.50858	0.552188	0.960224	13.3775
	germline gamma1 withers													germline gamma1 LN												germline gamma1 rel. to intact i.p. fat
	groups	Intact		7 d 100 ng	14 d 100 ng	21 d 100 ng	28 d 100 ng	7 d 10 ug	14 d 10 ug	21 d 10 ug	28 d 10 ug		groups	Intact		7 d 100 ng	14 d 100 ng	21 d 100 ng	28 d 100 ng	7 d 10 ug	14 d 10 ug	21 d 10 ug	28 d 10 ug		groups	Intact		10ng 7d	100ng 14d	100ng 21d	100ng 28d
		0.841161	0.0214033	0.389378	1.80648	3.66164	3.34643	0.036621	0.0939131	25.9801	105.502			9.42129e-07	0.790759	0.665813	0.0172212	9.55352	0.334436	0.00317518	1.28193	1.57967	48.6177			6.97149	0.797561	0.360411	0.042608	0.589166	0.424599
		3.05168	0.0821288	2.27567	1.06244	1.50645	4.88617	2.11672	1.42454	0.426623	25.5714			0.203582	0.12725	0.00155621	0.0768844	1.64554	0.0286582	0.113985	11.2212	1.7477	266.164			0.153104	0.131755	0.079796	2.21705	2.34951	1.17475
		0.034753	0.714709	0.0769425	0.0310708	0.55869	1.99814	0.668656	0.586799	0.657984	55.3797			0.0253444	0.518275	0.0902114	0.127448	2.72571	0.0413818	0.0272336	2.80829	0.788926	6.62683			0.190742	0.0998849	0.00881474	0.0602169	13.3112	2.11921
		0.381454	0.15118	4.2846	0.0034869	4.59821	6.56734	0.18248	0.705511	1.59071	9.78719			1.05277	0.0152058	0.130337	0.0691494	2.6707	0.0784589	0.137247	0.0128892	4.60642	69.2141			0.0662714	2.98833	0.00973319	0.0327077	3.01959	10.1933
		0.151361	0.875807	0.745747	0.0225049	8.19285	10.8754	9.08221	3.26197	1.23666	4.8936			0.908109	0.032665	0.222799	0.0388238	1.50225	0.187161	0.0849414	0.809804	1.69915	9.30853			0.0778744	0.0643246	1.14607	1.66135	44.0104	0.290794
		5.59456	0.0998099	0.6117	0.00439568	14.3713	0.108037	8.40657	1.04665	9.31552	56.798			0.539834	7.78216	0.0128771	0.304704	0.157131	0.202581	0.520443	0.234118	11.6268	0.634427			0.213642	0.245019	1.6573	0.195647	0.587377	1.60372
	mean	1	0	1.39734	0.488397	5.48153	4.63026	3.41554	1.18656	6.5346	42.9886		mean	1	0	0.187266	0.105705	3.04248	0.145446	0.147838	2.72804	3.67478	66.761		mean	1	0	0.543687	0.701598	10.6445	2.63439
	SD	0.74378	0	0.714131	0.342105	2.27065	1.8573	1.86586	0.493654	4.48961	16.7586		SD	2.16878	0	0.110278	0.0464195	1.47782	0.0524663	0.0842153	1.9013	1.82641	45.0564		SD	0.912567	0	0.309391	0.433955	7.56756	1.67445
		AICDA Rel. Expr. Withers fat												AICDA Rel. Expr. LN											AICDA rel. to intact i.p. fat
	groups	Intact		7 d 100 ng	14 d 100 ng	21 d 100 ng	28 d 100 ng	7 d 10 ug	14 d 10 ug	21 d 10 ug	28 d 10 ug		groups	Intact		7 d 100 ng	14 d 100 ng	21 d 100 ng	28 d 100 ng	7 d 10 ug	14 d 10 ug	21 d 10 ug	28 d 10 ug		Intact		100 ng 7d	100ng 14d	100ng 21d	100ng 28d
		0.133226	0.170376	3.10222	765.704	54.7414	185.084	5.25464	165.093	10.8994	8.09532			0.673696	0.349116	4.13432	1.10638	0.106526	0.18672	0.387964	0.210066	0.284026	0.0408256		3.36919	1.24016	1.09926	66.3757	332.531	17.3279
		0.368612	0.254954	0.0266704	185.306	7.29436	47.902	120.598	270.615	1.16315	24.2893			2.33933	2.68764	6.70988	0.522533	0.00632762	0.00939876	2.98111	0.0409202	0.187588	0.0368631		4.58166	0.447156	7.41471	123.023	40.9736	12.9676
		0.441142	0.238286	21.9329	14.2162	33.617	32.4535	75.3403	21.6544	4.76009	204.754			0.744295	0.511343	1.8807	0.0132598	0.113311	0.0224875	2.0495	0.0762327	0.210166	0.0103048		0.7897	0.092358	788.24	17.4909	98.9345	3958.53
		1.06294	0.203063	0.286124	630.181	24.7408	4.44605	14.0823	505.78	189.196	85.2443			0.608317	0.567476	3.07154	0.0214794	0.00530662	0.187488	0.180286	0.0232594	0.284718	0.29654		0.327714	0.460254	294.377	33.2293	27.7397	868.593
		2.84212	1.75056	0.230345	5.4981	25.7275	5.32689	5.35189	19.4629	108.814	81.0674			0.339694	0.467633	5.86723	0.0687179	0.123914	0.0227028	0.401639	0.0204128	0.147704	0.485291		0.0885343	0.405806	528.164	3.58031	131.213	2118.95
		2.66426	1.87047	14.36	19.5186	2.60004	5.18782	52.5046	286.217	0.84013	6.37267			0.925095	1.78636	1.64409	0.00428222	0.0387486	0.00538601	2.40492	0.143503	0.170538	0.00764956		0.0814634	0.116006	1.64932	13.4203	876.732	50.4188
	mean	1	0	6.65637	270.071	24.7868	46.7335	45.522	211.47	52.6121	68.3039		mean	1	0	3.88463	0.289443	0.065689	0.0723638	1.4009	0.0857324	0.214123	0.146246		1	0	270.157	42.8532	251.354	1171.13
	SD	0.452634	0	4.12724	151.471	8.3725	31.1587	20.6539	82.1323	35.092	33.535		SD	0.358576	0	0.925298	0.198746	0.0245221	0.0396206	0.542159	0.0338853	0.0258397	0.0885118		0.645801	0	147.283	20	144.648	707.995
		postswitch epsilon Withers fat											postswitch epsilon LN													postswitch epsilon rel. to intact i.p.
	groups	Intact		7 d 100 ng	14 d 100 ng	21 d 100 ng	28 d 100 ng	7 d 10 ug	14 d 10 ug	21 d 10 ug	28 d 10 ug		groups	Intact		7 d 100 ng	14 d 100 ng	21 d 100 ng	28 d 100 ng	7 d 10 ug	14 d 10 ug	21 d 10 ug	28 d 10 ug		groups	Intact		10ng 7d	100ng 14d	100ng 21d	100ng 28d
		0.6445	0.632114	2.60164	2.77445	3.22089	16.3235	2.82858	0.199437	46.3164	0.883314			0.0661692	2.36156	0.0242901	0.34671	0.272289	1.22009	0.0861575	0.176925	2.30517	10.6958			0.0456631	0.167486	0.302167	0.807771	31.6131	5.69573
		0.0468054	3.03323	11.3005	2.15308	80.5229	24.9274	0.0785421	1.12923	86.0221	11.7736			0.00924612	0.710063	0.116272	0.0255183	1.96945	0.418201	0.532273	0.0151283	2.55037	2.73591			0.0236513	1.2527	0.535206	0.0630592	0.148921	0.978468
		0.875703	1.09749	3.39616	5.96424	98.9933	35.7653	0.223382	0.0761747	71.1662	44.1838			0.331295	0.190669	0.0516176	1.29162	0.750406	4.76583	2.80418	0.668485	2.30252	2.42754			0.513447	1.36606	7.39044	0.218874	3.87758	2.26978
		0.0638606	1.04636	142.102	19.2469	149.926	290.657	0.243849	8.78266	78.6015	27.9665			1.57553	0.283908	1.21727	0.308773	1.24299	2.58706	0.160224	2.30005	1.5739	6.99343			0.247727	1.66949	7.40053	0.00672784	33.692	31.2304
		1.79486	1.01011	16.3483	15.0373	122.892	18.4794	5.77838	1.08974	21.1704	5.29644			4.61574	0.974367	0.0162563	0.426275	0.304476	0.0114805	1.5866	3.56173	0.012792	13.9444			1.77798	3.45149	1.04452	0.0435273	3.84461	0.581397
		0.292032	1.46293	16.3483	1.15827	218.962	288.764	0.19407	0.272506	14.3678	3.32625			0.303982	0.577463	1.07648	0.683279	0.68506	0.0923817	0.175446	0.0295432	0.766952	3.05873			1.43294	0.0513558	5.55791	0.108632	0.246228	4.7091
	mean	1	0	32.0162	7.72239	112.42	112.486	1.5578	1.92496	52.9407	15.5717		mean	1	0	0.417031	0.513696	0.870778	1.51584	0.890812	1.12531	1.58528	6.64263		mean	1	0	3.70513	0.208099	12.2371	7.57747
	SD	0.368337	0	24.1177	3.37311	32.0431	61.0868	1.03248	1.50699	13.5189	7.58945		SD	0.59137	0	0.252521	0.193705	0.286209	0.826513	0.485508	0.654933	0.449156	2.13834		SD	0.45853	0	1.5316	0.134555	7.07202	5.22819
	postswitch gamma1 W fat													postswitch gamma1 LN												postswitch gamma1 rel. to intact i.p. fat
	groups	Intact		7 d 100 ng	14 d 100 ng	21 d 100 ng	28 d 100 ng	7 d 10 ug	14 d 10 ug	21 d 10 ug	28 d 10 ug		groups	Intact		7 d 100 ng	14 d 100 ng	21 d 100 ng	28 d 100 ng	7 d 10 ug	14 d 10 ug	21 d 10 ug	28 d 10 ug		groups	Intact		10ng 7d	100ng 14d	100ng 21d	100ng 28d
		0.0438796	0.00130022	0.262854	0.198619	0.0033126	0.130127	3.29842	11.6252	5.84756	0.329601			0.478087	0.905458	0.140963	0.0295037	0.156625	65.175	0.14516	0.472551	1.42884	2.78979			0.47437	4.20828	0.27917	0.12367	1.77731	1.62202
		1.3421	0.681036	0.743822	0.101187	0.0509059	2.1489	2.37172	1.60447	4.68431	1.13604			1.68623	0.146611	0.0391959	0.00113223	0.821912	2.07879	0.34001	0.646502	0.266087	26.5496			0.0738732	0.00475544	0.123618	2.57373	0.014218	18.08
		1.61349	0.196622	0.146148	0.00306702	1.32495	4.62122	3.76409	3.29934	17.9093	9.20408			1.88226	1.34197	0.216224	0.0851966	2.50534	6.53171	0.0130184	0.095988	3.61047	8.07148			9.40364e-05	0.289341	0.255985	0.186573	0.0027778	10.0609
		5.75273	0.880836	2.15216	0.158359	0.0385488	2.35415	4.32281	0.722617	41.3898	2.84194			1.77714	0.412993	0.173624	0.134758	4.64321	0.48088	0.129799	1.13403	2.277	10.0392			0.0330423	0.315524	0.241255	0.23304	0.644419	3.61603
		0.0838801	0.192586	0.655947	0.123724	0.505563	0.0186557	12.7817	4.76226	22.2957	15.4993			1.20731	0.108912	0.187448	0.0273728	1.10435	44.517	0.195317	0.00502369	0.175306	27.1738			4.3878	0.000729857	0.0629887	1.07328	0.063491	11.6683
		1.21065	0.000886019	2.15216	1.70517	0.225197	19.4617	2.95771	4.52076	60.5259	4.41879			0.828569	1.22447	0.505605	0.177898	1.14358	2.03899	0.202848	0.0789073	0.110636	3.19125			0.617782	1.5944	0.320931	0.0280155	0.014218	1.35959
	mean	1	0	1.01885	0.381688	0.358079	10	4.91607	4.42244	25.4421	5.57162		mean	1	0	0.21051	0.0759769	1.72917	20.1371	0.171025	0.4055	1.31139	12.9692		mean	1	0	0.213991	0.703051	0.419406	7.73447
	SD	0.712733	0	0.402917	0.289645	0.226323	3.28213	1.73814	1.72013	9.66945	2.57384		SD	0.275971	0	0.0697626	0.0308253	0.720038	12.3295	0.0476587	0.194357	0.630332	4.94113		SD	0.712891	0	0.0440697	0.440674	0.315722	2.96734

## Sheet: Figure 4 n
	Bcl6 Withers fat													Bcl6 Withers LN												Bcl6 rel. to intact i.p. fat
	groups	Intact		7 d 100 ng	14 d 100 ng	21 d 100 ng	28 d 100 ng	7 d 10 ug	14 d 10 ug	21 d 10 ug	28 d 10 ug			groups	Intact		7 d 100 ng	14 d 100 ng	21 d 100 ng	28 d 100 ng	7 d 10 ug	14 d 10 ug	21 d 10 ug	28 d 10 ug		groups	Intact		10ng 7d	100ng 14d	100ng 21d	100ng 28d
		0.0517297	0.372358	0.191568	1.77752	23.7168	3.08126	0.0576541	0.650241	5.73313	0.0846613				0.0647543	3.14219	0.0251081	0.0401011	0.203578	1.00894	0.00712041	0.0415174	1.90624	6.90998			0.0444984	0.0274791	1.13702	1.3103	0.110642	42.8646
		0.0117295	0.646497	0.00399803	0.00408363	0.455577	20.2555	3.33246	0.0681451	3.27076	1.27086				2.1982	0.0610762	0.00401174	0.0579869	0.0753812	63.057	0.490445	1.00082	0.0659064	18.8401			0.966019	2.35688	4.02783	1.51977	3.70609	427.881
		0.0474568	1.23276	0.34656	0.0378337	2.75991	6.11266	0.0829118	0.13884	0.163757	1.60881				0.0676037	1.83494	0.111837	0.111996	0.513939	15.1487	0.13755	0.690998	0.0297508	19.9921			0.836288	2.57016	5.43892	0.949135	0.140092	35.8291
		0.851688	0.00343682	0.040873	0.109792	18.098	5.26705	0.0718218	0.641934	5.40087	0.135145				0.0535081	0.246363	1.38772	0.0659442	0.0618172	1.47647	0.00517563	0.920419	0.123376	10.4005			1.02306	1.52197	7.119	2.6206	0.724067	150.537
		2.40757	0.861765	0.00470229	1.41722	8.06149	4.3805	7.14928	0.0103147	3.49908	0.52075				2.03574	0.314744	0.0196603	0.000932057	0.141626	156.455	0.0453385	1.99089	0.347369	18.0724			2.51613	0.0632165	4.3496	0.327575	0.0309519	109.394
		5.50486	0.00815036	0.288462	0.0692033	28.2818	2.72142	1.65436	0.411949	0.0661218	1.54475				0.488609	1.49228	2.15088	0.0124676	0.0510582	8.08051	0.00981308	0.0450341	0.00416747	16.8266			0.0259786	0.0483113	0.0579077	0.405915	0.0335988	8.85987
	mean	1	0	0.146027	0.569275	13.5623	6.96973	2.05808	0.320237	3.02229	0.860829			mean	1	0	0.616536	0.0482379	0.174567	40.8712	0.115907	0.781612	0.412802	15.1736		mean	1	0	3.68838	1.18888	0.790908	129.227
	SD	0.704634	0	0.0670441	0.357878	5.10274	2.94823	1.25008	0.127782	1.09238	0.310479			SD	0.480505	0	0.411436	0.0178412	0.0782285	27.2018	0.0845797	0.322225	0.329756	2.34223		SD	0.454372	0	1.17716	0.376412	0.645291	69.0568
	Ebi2 Rel. Expr. Withers fat													Ebi2 Rel. Expr. Withers LN												Ebi2 rel. to intact i.p. fat
	groups	Intact		7 d 100 ng	14 d 100 ng	21 d 100 ng	28 d 100 ng	7 d 10 ug	14 d 10 ug	21 d 10 ug	28 d 10 ug			groups	Intact		7 d 100 ng	14 d 100 ng	21 d 100 ng	28 d 100 ng	7 d 10 ug	14 d 10 ug	21 d 10 ug	28 d 10 ug		groups	Intact		100 ng 7d	100ng 14d	100ng 21d	100ng 28d
		0.267128	0.479273	7.4455	10.7881	14.5144	29.2785	2.0804	13.6889	183.919	1.14571				0.453549	2.71301	2.384	0.814694	0.228852	1.09884	0.143064	0.789118	0.146645	0.0156516			0.281587	0.303612	20.852	31.477	1.00713	0.0888866
		0.346143	1.63739	7.61494	11.2087	8.95033	18.3384	6.00703	29.3252	0.227719	0.148603				2.02105	2.37325	4.44832	0.695106	0.632534	0.558121	1.12641	1.836	0.121606	0.00900139			0.579968	0.747779	8.76252	10.3643	5.64136	18.3324
		1.11285	0.500354	8.29037	3.2166	3.84748	63.3269	4.7126	12.7079	0.498276	80.1725				1.85276	0.390279	1.23263	1.69632	0.588878	1.29857	0.178763	0.34899	0.247792	0.0876816			0.309891	0.426305	3.82988	54.8334	36.867	695.047
		1.32023	2.21745	6.71577	4.13701	32.236	1.04289	1.79525	7.54445	148.161	0.374958				0.45917	0.264783	1.34185	0.687279	0.541509	0.647535	0.210834	0.564877	0.543472	0.0351457			0.889527	0.772641	2.57198	27.3063	6.61483	654.654
		1.77596	0.290905	4.43137	7.20846	4.77462	1.01566	3.21612	3.52282	2.12508	63.4847				0.337367	0.534294	2.76985	1.80817	0.796738	0.77822	1.97437	1.35917	0.1426	0.0106647			2.47037	3.58803	28.0944	2.07176	10.2852	2.97753
		0.307107	1.74521	11.2773	3.8213	22.0723	13.1525	1.32915	28.0174	2.51018	2.49525				0.317812	0.282682	1.04996	0.4978	0.673724	0.870924	2.73864	0.545862	0.222202	0.0184896			1.55411	0.0761842	18.191	5.78751	78.3551	1.86796
	mean	1	0	7.62922	6.73003	14.3992	21.0258	3.19009	15.8011	56.2403	24.6369			mean	1	0	2.20443	1.03323	0.577039	0.875368	1.06201	0.907337	0.237386	0.0294391		mean	1	0	13.717	21.9734	23.1284	228.828
	SD	0.317949	0	0.990633	1.59362	4.91187	10.3784	0.816955	4.72492	38.1349	16.4189			SD	0.417985	0	0.576348	0.252096	0.0851044	0.124294	0.486731	0.254558	0.0701746	0.0133406		SD	0.466729	0	4.5505	8.86969	13.2911	153.682
		B220+CD38-CD95+CD19+ GC B-cells in CD19+ B-cells in subcutaneous fat													B220-CD38-CD95+CD19+ Plasmablasts B-cells in CD19+ B-cells in subcutaneous fat
	Day and Ag dose	Intact mice		7 d 100 ng	14 d 100 ng	21 d 100 ng	28 d 100 ng	7 d 10 ug	14 d 10 ug	21 d 10 ug	28 d 10 ug			Day and Ag dose	Intact mice		7 d 100 ng	14 d 100 ng	21 d 100 ng	28 d 100 ng	7 d 10 ug	14 d 10 ug	21 d 10 ug	28 d 10 ug
	Individual data	4.20168	4.73193	5.80864	3.82248	1.62338	2.57796	3.89884	2.58923	10.654	2.9679			Individual data	0.330033	0.726435	0.577071	2.26007	10.2236	3.3731	1.14147	1.71481	2.06971	2.92712
		4.55597	2.98919	3.51031	3.91044	5.10986	6.0351	0.814815	5.11041	10.2674	3.0445				0.273892	0.493926	1.07689	2.78336	3.1	4.819	2.3639	3.53261	3.02072	2.5463
		4.5619	2.97838	5.53279	2.45858	4.55927	2.30871	2.17391	6.25	16.7095	13.1148				0.617143		2.63158	2.09952	4.80962	13.3673	2.12766	0	15.2393	18.0328
		4.77186		6.1163	4.39397	0.471698	0	5.85774	2.67686	10.8165	2.66094				0.835861		0.564217	1.79916	4.22535	25.4167	2.51018	1.9084	3.8024	18.6966
	mean	4.11299		5.24201	3.64637	2.94105	2.73044	3.18633	4.15663	12.1118	5.44702			mean	0.546215		1.21244	2.23553	5.58965	11.744	2.0358	1.78895	6.03303	10.5507
	SD	0.3965		0.589405	0.415382	1.12385	1.24423	1.09137	0.910053	1.53688	2.55725			SD	0.110687		0.487871	0.206082	1.58488	5.06297	0.308348	0.722291	3.08913	4.51411
															Figure 5D
		B220+CD38-CD95+CD19+ GC B-cells in CD19+ B-cells in LNs													B220-CD38-CD95+CD19+ Plasmablasts B-cells in CD19+ B-cells in LNs
	Day and Ag dose	Intact mice		7 d 100 ng	14 d 100 ng	21 d 100 ng	28 d 100 ng	7 d 10 ug	14 d 10 ug	21 d 10 ug	28 d 10 ug			Day and Ag dose	Intact mice		7 d 100 ng	14 d 100 ng	21 d 100 ng	28 d 100 ng	7 d 10 ug	14 d 10 ug	21 d 10 ug	28 d 10 ug
	Individual data	8.95685	7.63396	7.49751	10.5887	8.04768	7.73196	8.48264	9.45955	10.6632	16.8495			Individual data	0.899142	0.532275	0.54451	0.792228	2.03667	1.51896	1.42384	0.87008	1.43275	11.8441
		9.0832		6.31052	7.19647	9.88837	9.0919	6.52343	9.53985	11.2373	23.108				0.63653		0.336668	0.43894	2.33575	1.10923	0.788319	0.850845	2.16607	0.563742
		10.3797		8.06523	3.53818	6.30534	8.75534	4.56335	9.21964	7.09957	18.3466				0.62133		0.296084	0.740741	0.914622	1.20447	0.538382	0.444658	3.47575	0.959348
		10.2582		5.59123	13.3632	6.43491	3.9604	9.32903	9.07838	11.9296	24.5831				0.596998		0.313413	0.560064	1.86935	8.73786	3.51076	1.48288	1.57894	0.537799
	mean	9.26239		6.86612	8.67163	7.66907	7.3849	7.22461	9.32435	10.2324	20.7218			mean	0.657255		0.372669	0.632993	1.7891	3.14263	1.56533	0.912115	2.16338	3.47625
	SD	0.559989		0.560547	2.12553	0.839223	1.17755	1.064	0.10653	1.0759	1.85381			SD	0.0704807		0.0578805	0.0816193	0.307038	1.86713	0.674728	0.21405	0.46527	2.79095
		% of B220-CD38+CD95+CD19+ B-cells in CD19+ B-cells in subcutaneous fat tissue													% of B220-CD38+CD95-CD19+ B-cells in CD19+ B-cells in subcutaneous fat tissue													% of B220-CD38-CD95-CD19+ B-cells in CD19+ B-cells in subcutaneous fat tissue
	Day and Ag dose	Intact mice		7 d 100 ng	14 d 100 ng	21 d 100 ng	28 d 100 ng	7 d 10 ug	14 d 10 ug	21 d 10 ug	28 d 10 ug			Day and Ag dose	Intact mice		7 d 100 ng	14 d 100 ng	21 d 100 ng	28 d 100 ng	7 d 10 ug	14 d 10 ug	21 d 10 ug	28 d 10 ug			Day and Ag dose	Intact mice		7 d 100 ng	14 d 100 ng	21 d 100 ng	28 d 100 ng	7 d 10 ug	14 d 10 ug	21 d 10 ug	28 d 10 ug
	Individual data	0.194635	0.544826	0.577071	3.05587	15.016	10.59	0.899343	0.590579	0.726831	1.55317			Individual data	0.545824	0.726435	1.41062	1.55976	6.70927	0.534759	1.59114	0.675964	1.76709	1.37395			Individual data	0.021156	0.0531538	0.0512952	0.143244	2.23642	0.575895	0.10377	0.149424	0.507971	0.41816
		0.223327	0.369332	0.38768	2.78336	1.85	1.2451	1.00287	2.29933	1.12868	1.31173				0.522501	0.649668	1.57226	1.12881	1.175	0.507263	0.716332	1.08696	0.670665	1.54321				0.0168549	0.0222489	0.129227	0.24741	0.2	1.12981	0.0716332	0.522575	0.976009	0.154321
		0.251429		0.809717	1.14908	2.60521	5.53787	2.12766	2.08333	5.9194	9.83607				0.632381		4.25101	1.2572	4.70942	2.92807	14.8936	2.08333	7.0529	0				0.0761905		0.202429	0.213724	0.601202	2.03692	0	0	0.629723	13.1148
		0.310674		0.430586	0.8159	4.22535	35.4167	1.08548	0.954198	3.08383	5.73362				0.932022		1.21752	0.920502	9.38967	2.08333	1.76391	2.67176	0.508982	0.534188				0.110955		0	0.669456	0.469484	16.6667	0.339213	0.381679	0.329341	1.10399
	mean	0.315704		0.551264	1.95105	5.92413	13.1974	1.27884	1.48186	2.71468	4.60864			mean	0.668139		2.11285	1.21657	5.49584	1.51336	4.74125	1.6295	2.49991	0.862838			mean	0.0500932		0.0957378	0.318458	0.876777	5.10232	0.128654	0.26342	0.610761	3.69781
	SD	0.0643121		0.0952131	0.56606	3.07085	7.64864	0.285491	0.418613	1.1858	2.01654			SD	0.0744391		0.716398	0.133788	1.73018	0.598343	3.39188	0.456056	1.54317	0.362474			SD	0.0188574		0.0443898	0.118995	0.460841	3.86652	0.0734606	0.116738	0.136482	3.14536
		% of B220-CD38+CD95+CD19+ B-cells in CD19+ B-cells in LNs													% of B220-CD38+CD95-CD19+ B-cells in CD19+ B-cells in LNs													% of B220-CD38-CD95-CD19+ B-cells in CD19+ B-cells in LNs
	Day and Ag dose	Intact mice		7 d 100 ng	14 d 100 ng	21 d 100 ng	28 d 100 ng	7 d 10 ug	14 d 10 ug	21 d 10 ug	28 d 10 ug			Day and Ag dose	Intact mice		7 d 100 ng	14 d 100 ng	21 d 100 ng	28 d 100 ng	7 d 10 ug	14 d 10 ug	21 d 10 ug	28 d 10 ug			Day and Ag dose	Intact mice		7 d 100 ng	14 d 100 ng	21 d 100 ng	28 d 100 ng	7 d 10 ug	14 d 10 ug	21 d 10 ug	28 d 10 ug
	Individual data	0.631964	0.451836	0.352163	0.532085	1.57575	1.53896	0.702575	0.642961	0.67201	2.48383			Individual data	0.640465	0.637559	1.1105	1.01416	2.70202	1.0937	3.133	2.54581	1.07929	1.80497			Individual data	0.0916981	0.15	0.224563	0.572539	0.539641	0.282108	1.72924	0.788083	0.464007	1.74107
		0.35	0.401862	0.246774	0.399775	1.54816	1.07862	0.459983	0.607492	1.14068	0.818113				0.631964	0.627031	0.589689	0.314795	4.74856	0.754493	2.61889	1.68393	0.767816	0.394161				0.0748098	0.125807	0.0923233	0.175133	0.902677	0.277308	1.43146	0.256674	0.845497	0.123748
		0.511604		0.274698	3.33333	1.31626	1.13796	0.522547	0.446095	5.69161	0.61217				0.867008		0.277074	1.11111	0.592516	0.497969	0.87619	1.06028	2.67025	0.855104				0.05	0.0922545	0.0902986	0.740741	0.417545	0.152806	0.182979	0.1566	1.20677	0.402473
		0.515015		0.249018	0.626975	1.30825	0.970874	1.44458	0.919037	1.45926	0.615639				0.095		0.335747	0.239143	0.759053	0.970874	6.72626	4.1214	1.59678	0.419861				0.154671		0.0960339	0.317205	0.599801	6.79612	5.71479	2.84549	0.586852	0.0731218
	mean	0.477047		0.280663	1.22304	1.43711	1.1816	0.78242	0.653897	2.24089	1.13244			mean	0.583171		0.578252	0.669803	2.20054	0.829258	3.33858	2.35286	1.52853	0.868523			mean	0.105606		0.125805	0.451404	0.614916	1.87708	2.26462	1.01171	0.775782	0.585104
	SD	0.04953		0.0246605	0.704971	0.0723209	0.124038	0.226628	0.0982149	1.16155	0.453028			SD	0.128339		0.189941	0.228188	0.975001	0.130807	1.22814	0.663526	0.417201	0.329574			SD	0.0195772		0.0329408	0.12673	0.103141	1.63995	1.19783	0.626768	0.164193	0.392067
															% of B220+CD38-CD95+CD19+ GC B-cells in CD19+ B-cells in i.p. fat
															Day and Ag dose	Intact mice	7 d 100 ng	14 d 100 ng	21 d 100 ng	28 d 100 ng
															Individual data	5.78906	0	2.40577	6.16389	2.43902
																4.37956	0.381316	1.32576	1.23077	1.1708
																1.5528	0.442804	1.5625	1.09409	0.237248
																4.89022	1.11111	0.671141	0.776699	0.597701
															mean	4.15291	0.483808	1.49129	2.31636	1.11119
															SD	0.914356	0.230898	0.358399	1.28603	0.48254
															% of B220-CD38-CD95+CD19+ Plasmablasts B-cells in CD19+ B-cells in i.p. fat
															Day and Ag dose	Intact mice	7 d 100 ng	14 d 100 ng	21 d 100 ng	28 d 100 ng
															Individual data	0.712871	1.46341	1.35674	19.3503	7.43243
																2.43309	11.6713	5.82707	47.4645	0.549828
																3.54391	0.368189	1.55039	36.0087	1.30332
																1.67323	0.922509	4.68227	14.1473	0.687758
															mean	2.09078	3.60636	3.35412	29.2427	2.49333
															SD	0.598732	2.6976	1.12259	7.65694	1.65449
															% of B220-CD38+CD95+CD19+ Plasmablasts B-cells in CD19+ B-cells in i.p. fat
															Day and Ag dose	Intact mice	7 d 100 ng	14 d 100 ng	21 d 100 ng	28 d 100 ng
															Individual data	1.38614	5.85366	2.95291	5.50847	8.24324
																2.6764	4.75257	5.26316	8.72211	1.37457
																5.70108	6.62739	3.10078	11.9306	1.77725
																2.16535	2.58303	4.34783	6.58915	1.37552
															mean	2.98224	4.95416	3.91617	8.18758	3.19265
															SD	0.944301	0.879002	0.547223	1.41505	1.6862

## Sheet: Figure 5 n
		Correlation between B220-CD38-CD95+ plasmablasts % in B-cells in subcutaneous fat and IgE titres				Correlation between B220+CD38-CD95+CD19+ GC B-cells % in CD19+ B-cells in withers tissue and IgE titres				Correlation between B220-CD38+CD95+CD19+ cells % in CD19+ B-cells in withers tissue and IgE titres
		IgE titres*10-3	% of B220-CD38-CD95+ PBs			Specific IgE titre*10-3	% of B220-CD38+CD95+ cells in B-cells			Specific IgE titre*10-3	% of B220-CD38+CD95+ cells in B-cells
		0.1	2.26007			0.1	3.82248			0.1	3.05587
		0.023	2.78336			0.023	3.91044			0.023	2.78336
		0.127	2.09952			0.127	2.45858			0.127	1.14908
		0.153	1.79916			0.153	4.39397			0.153	0.8159
		0.242	10.2236			0.242	1.62338			0.242	15.016
		0.495	3.1			0.495	5.10986			0.495	1.85
		0.017	4.80962			0.017	4.55927			0.017	2.60521
		1.685	4.22535			1.685	0.471698			1.685	4.22535
		1.441	13.3673			1.441	2.30871			1.441	5.53787
		0.292	4.819			0.292	6.0351			0.292	1.2451
		0.767	3.3731			0.767	2.57796			0.767	1.02838
		0.471	25.4167			0.471	0			0.471	20.4167
		0.01	2.09952			0.01	2.45858			0.01	1.14908
		0.478	2.78336			0.478	3.91044			0.478	2.78336
		0.066	2.26007			0.066	3.82248			0.066	3.05587
		0.026	1.79916			0.026	4.39397			0.026	0.8159
		0.416	4.80962			0.416	4.55927			0.416	2.60521
		1.561	4.22535			1.561	0.471698			1.561	4.22535
		1.351	3.1			1.351	5.10986			1.351	1.85
		1.875	10.2236			1.875	1.62338			1.875	15.016
		0.759	4.819			0.759	6.0351			0.759	1.2451
		2.289	13.3673			2.289	2.30871			2.289	5.53787
		1.78	3.3731			1.78	2.57796			1.78	1.02838
		3.467	25.4167			3.467	0			3.467	20.4167
	Rho (IgE titre)		0.605			Rho (IgEtitres)	-0.406			Rho (IgEtitres)	0.396
	p		0.0017			p	0.049			p	0.055
		Correlation between B220-CD38-CD95+ plasmablasts % in B-cells in LNs and IgE titres				Correlation between B220+CD38-CD95+CD19+ GC B-cells % in CD19+ B-cells in LNs and IgE titres				Correlation between B220-CD38+CD95+CD19+ cells % in CD19+ B-cells in LNs and IgE titres
		IgE titres*10-3	% of B220-CD38-CD95+ PBs			Specific IgE titre*10-3	% of B220-CD38+CD95+ cells in B-cells			Specific IgE titre*10-3	% of B220-CD38+CD95+ cells in B-cells
		0.1	0.792228			0.1	10.5887			0.1	0.532085
		0.023	0.43894			0.023	7.19647			0.023	0.399775
		0.127	0.740741			0.127	3.53818			0.127	3.33333
		0.153	0.560064			0.153	13.3632			0.153	0.626975
		0.242	2.03667			0.242	8.04768			0.242	1.57575
		0.495	2.33575			0.495	9.88837			0.495	1.54816
		0.017	0.914622			0.017	6.30534			0.017	1.31626
		1.685	1.86935			1.685	6.43491			1.685	1.30825
		1.441	1.20447			1.441	8.75534			1.441	1.13796
		0.292	1.10923			0.292	9.0919			0.292	1.07862
		0.767	1.51896			0.767	7.73196			0.767	1.53896
		0.471	8.73786			0.471	3.9604			0.471	0.970874
		0.01	0.58462			0.01	7.75342			0.01	0.515794
		0.478	0.515258			0.478	6.19007			0.478	0.456438
		0.066	0.387061			0.066	6.90589			0.066	0.407847
		0.026	0.284197			0.026	4.8432			0.026	0.46485
		0.416	1.71247			0.416	7.61791			0.416	0.789518
		1.561	1.77705			1.561	7.24902			1.561	0.760649
		1.351	1.8435			1.351	7.08599			1.351	0.804561
		1.875	1.93545			1.875	7.21804			1.875	0.974511
		0.759	6.20088			0.759	7.1031			0.759	3.10287
		2.289	5.26316			2.289	11.7364			2.289	12.0096
		1.78	9.72376			1.78	11.5151			1.78	3.57186
		3.467	8.73288			3.467	11.0631			3.467	8.15068
	Rho (IgE titre)		0.73			Rho (IgEtitres)	0.318			Rho (IgEtitres)	0.569
	p		5e-05			p	0.13			p	0.004

## Sheet: Figure 6 n
		% of CXCR4-CXCR5+CD4+ T-helpers in CD4+ T-helpers in subcutaneous fat tissue													% of CXCR4+CXCR5+CD4+ T-helpers in CD4+ T-helpers in subcutaneous fat tissue													% of CXCR4+CXCR5-CD4+ extrafollicular T-helpers in CD4+ T-helpers in subcutaneous fat tissue
	Day and Ag dose	Intact mice		7 d 100 ng	14 d 100 ng	21 d 100 ng	28 d 100 ng	7 d 10 ug	14 d 10 ug	21 d 10 ug	28 d 10 ug			Day and Ag dose	Intact mice		7 d 100 ng	14 d 100 ng	21 d 100 ng	28 d 100 ng	7 d 10 ug	14 d 10 ug	21 d 10 ug	28 d 10 ug			Day and Ag dose	Intact mice		7 d 100 ng	14 d 100 ng	21 d 100 ng	28 d 100 ng	7 d 10 ug	14 d 10 ug	21 d 10 ug	28 d 10 ug
	Individual data	0	0.201106	1.00552	0.27688	0	0.443027	1.71786	1.49385	0.15534	1.87207			Individual data	0	0.0201106	0.148356	0	0	0.141769	0.121465	0.0878735	0.00647249	0.624025			Individual data	4.09357	1.05581	3.36273	1.75358	5.91398	2.41007	2.32518	1.43527	0.750809	1.71607
		0.310913	0.379055	0.713224	0.159369	0.130378	0.34181	1.09138	0.965825	0.203723	1.5492				0.0621826	0.102886	0.118871	0.0303559	0	0.136724	0.130314	0	0.0740809	0.183066				3.28531	3.96924	4.13076	1.6544	3.9548	1.66803	1.77553	2.30312	2.10205	2.3341
		0.350218	0.759355	2.43902	0.189477	0	0.242601	0	1.20482	0	10.4478				0.0507563	0.136575	0	0.0291503	0	0.0970403	0	0	0	0				1.21307	2.21251	3.41463	2.23	3.88601	1.6982	2.63158	6.0241	1.75439	2.23881
		0.43302		0.771995	0.82675	0	0	0.247525	3.28947	0.0239808	4.10448				0.046066		0.199654	0.183722	0	0	0.0825083	0	0.0719424	0.124378				3.92482		0.945029	2.14955	5.66038	0	2.64026	1.31579	1.48681	4.47761
	mean	0.347667		1.23244	0.363119	0.0325945	0.256859	0.764191	1.73849	0.0957608	4.49338			mean	0.0597966		0.11672	0.0608071	0	0.0938832	0.0835718	0.0219684	0.038124	0.232867			mean	2.82205		2.96329	1.94688	4.85379	1.44408	2.34314	2.76957	1.52351	2.69165
	SD	0.115735		0.407117	0.15654	0.0325945	0.0948925	0.394489	0.528143	0.049605	2.06449			SD	0.0234327		0.042335	0.0415683	0	0.0328537	0.0297295	0.0219684	0.0201904	0.135856			SD	0.659655		0.695199	0.142636	0.541553	0.510982	0.202891	1.10692	0.286709	0.610623
		% of CXCR4-CXCR5+CD4+ T-helpers in CD4+ T-helpers in LNs													% of CXCR4+CXCR5+CD4+ T-follucular helpers in CD4+ T-helpers in LNs													% of CXCR4+CXCR5-CD4+ extrafollicular T-helpers in CD4+ T-helpers in LNs
	Day and Ag dose	Intact mice		7 d 100 ng	14 d 100 ng	21 d 100 ng	28 d 100 ng	7 d 10 ug	14 d 10 ug	21 d 10 ug	28 d 10 ug			Day and Ag dose	Intact mice		7 d 100 ng	14 d 100 ng	21 d 100 ng	28 d 100 ng	7 d 10 ug	14 d 10 ug	21 d 10 ug	28 d 10 ug			Day and Ag dose	Intact mice		7 d 100 ng	14 d 100 ng	21 d 100 ng	28 d 100 ng	7 d 10 ug	14 d 10 ug	21 d 10 ug	28 d 10 ug
	Individual data	0.207432	0.240244	0.434706	0.289114	0.401422	1.06854	0.870311	0.724432	1.27669	1.17688			Individual data	0.0235115	0.046467	0.0771062	0.0289114	0.0599137	0.100883	0.072526	0.0384802	0.132071	0.0492123			Individual data	1.32423	1.48497	1.55904	1.68131	1.5997	0.912067	0.764343	1.14102	3.12569	1.1129
		0.174299	0.251227	0.375272	0.256208	0.624421	0.552149	0.399915	1.26955	1.36492	1.22599				0.0169951	0.0640781	0.0674793	0.0191557	0.100889	0.0311596	0.0511562	0.155127	0.12551	0.171209				0.683361	1.93251	1.22812	0.859613	2.10776	0.704208	0.916705	1.61368	1.48819	1.71947
		0.443982	0.230778	0.356111	1.5651	0.778285	0.598369	0.192357	0.834008	0.668224	0.766696				0.0737861	0.0339379	0.0645764	0.354499	0.057889	0.0378031	0.0184959	0.141624	0.0562259	0.034977				1.09372	1.64124	1.55297	1.43005	1.00341	0.706378	0.799023	1.67926	1.13749	1.39348
		0.765291		0.538174	0.990319	0.539139	1.59243	0.234821	0.581878	1.67844	0.26941				0.171585		0.0509296	0.0990319	0.0207361	0.30127	0.0454966	0.101368	0.180172	0				1.96797		0.60853	1.49356	2.30171	2.28104	1.18144	1.91151	1.61206	1.54298
	mean	0.330465		0.426065	0.775185	0.585817	0.95287	0.424351	0.852466	1.24707	0.859743			mean	0.0614801		0.0650229	0.125399	0.0598569	0.117779	0.0469187	0.10915	0.123495	0.0638495			mean	1.44686		1.23717	1.36613	1.75314	1.15092	0.915379	1.58637	1.84086	1.44221
	SD	0.105246		0.0409436	0.31303	0.0789064	0.243012	0.155247	0.148298	0.211327	0.222085			SD	0.0263675		0.00540725	0.078411	0.0163756	0.0631489	0.0111189	0.0261777	0.0255196	0.0372499			SD	0.229975		0.223346	0.177065	0.290449	0.379846	0.0944909	0.161612	0.439908	0.128403
		% of CXCR4+CXCR5+CD4+ T-follicular helpers in CD4+ T-helpers in i.p. fat													% of CXCR4+CXCR5+CD4+ T-follicular helpers in CD4+ T-helpers in i.p. fat													% of CXCR4+CXCR5-CD4+ T-extrafollicular helpers in CD4+ T-helpers in i.p. fat
	Day and Ag dose	Intact mice	7 d 100 ng	14 d 100 ng	21 d 100 ng	28 d 100 ng								Day and Ag dose	Intact mice	7 d 100 ng	14 d 100 ng	21 d 100 ng	28 d 100 ng								Day and Ag dose	Intact mice	7 d 100 ng	14 d 100 ng	21 d 100 ng	28 d 100 ng
	Individual data	0.757576	2.06186	0.970874	0.63358	0								Individual data	0	0.135	0	0.211193	0								Individual data	5.80808	2.06186	5.33981	2.42872	1.71607
		2.04082	4.5977	1.54639	0.416667	0.898204									0	2.29885	0	0.416667	0									4.08163	3.44828	6.18557	2.5	2.3341
		5.40541	1.69492	9.09091	0	0									0	3.9548	0	0	0									8.10811	3.9548	4.54545	1.72414	2.23881
		0.636943	0.806452	8	2.0202	0									0	2.41935	0	0	0									4.67091	8.06452	8	3.0303	4.47761
	mean	2.21019	2.29023	4.90204	0.767612	0.224551								mean	0	2.202	0	0.156965	0								mean	5.66718	4.38236	6.01771	2.42079	2.69165
	SD	1.11143	0.813049	2.11854	0.437734	0.224551								SD	0	0.785357	0	0.0998589	0								SD	0.88903	1.29094	0.740762	0.268199	0.610623
